# Supplementary material for: Oral Frailty and Multidimensional Health Among Community-Dwelling Older Adults in China: A Cross-Sectional Study
Source: Nutrients. 2026 Jul 9;18(14):2250. doi: 10.3390/nu18142250 (PMC13414565; doi:10.3390/nu18142250)
Supplement: Supplementary file 1 [file nutrients-18-02250-s001.zip]

Archive with 3 entries (3 files):
- Supplementary Materials.pdf
- TableS1_fulltable_baseline_OF8.pdf
- TableS2_fulltable_baseline_SOFT6.pdf
